# Supplementary material for: First Look at Chemopreventive Properties of Chlorella pyrenoidosa Water Extract in Human Endometrial Adenocarcinoma Cells—Preliminary In Vitro Study
Source: Int J Mol Sci. 2025 Sep 19;26(18):9142. doi: 10.3390/ijms26189142 (PMC12471056; doi:10.3390/ijms26189142)
Supplement: Supplementary file 1 [file ijms-26-09142-s001.zip]

Archive with 1 entries (1 files):
- ijms-3828576-supplementary.pdf
